# Supplementary material for: Genome Mining Reveals a Surprising Number of Sugar Reductases in Aspergillus niger
Source: J Fungi (Basel). 2023 Nov 24;9(12):1138. doi: 10.3390/jof9121138 (PMC10744612; doi:10.3390/jof9121138)
Supplement: Supplementary file 1 [file jof-09-01138-s001.zip]

Archive with 2 entries (2 files):
- jof-2711422-supplementary-Figures S1-S6.pdf
- jof-2711422-supplementary-Table S1.xlsx
