# Supplementary material for: Genome Mining Reveals a Surprising Number of Sugar Reductases in Aspergillus niger
Source: J Fungi (Basel). 2023 Nov 24;9(12):1138. doi: 10.3390/jof9121138 (PMC10744612; doi:10.3390/jof9121138)
Supplement: Supplementary file 1 [file jof-09-01138-s001.zip › jof-2711422-supplementary-Table S1.xlsx]

## Sheet: Read me
Supplemental Table S1: Primers of selected A. niger NRRL3 genes used for SCLICE cloning
Primers for SLICE cloning
Primers for gRNAs, rescue cassette and diagnostic PCR

## Sheet: Primers for SLICE cloning
Primer ID	Sequence 5’3’
Primers for SLICE cloning
NRRL3_10050_larA_fw	CAGCAAATGGGTCGCGGATCCGAATTCGAGATGTCTCTCGGAAAGAAGGTTACTCTCAAC
NRRL3_10050_larA_rv	TCGAGTGCGGCCGCAAGCTTGTCGACGGAGTTAAACAATCACCTTATGACCAGCAGGCTT
NRRL3_1952_xyrA_fw	CAGCAAATGGGTCGCGGATCCGAATTCGAGATGGCCTCTCCCACAGTAAAGCTAAACAGC
NRRL3_1952_xyrA_rv	TCGAGTGCGGCCGCAAGCTTGTCGACGGAGCTAGAAAATAGGAGCGTAGAGTCCGTATCC
NRRL3_2854_fw	CAGCAAATGGGTCGCGGATCCGAATTCGAGATCGGAATTCCCATATGTCTTTACCATCGCA
NRRL3_2854_rv	TCGAGTGCGGCCGCAAGCTTGTCGACGGAGCGGAATTCGGATCCTCATACAGTAAACTTA
NRRL3_7282_fw	CAGCAAATGGGTCGCGGATCCGAATTCGAGATCGGAATTCCCATATGGCATTAAACCGTA
NRRL3_7282_rv	TCGAGTGCGGCCGCAAGCTTGTCGACGGAGCGGAATTCGGATCCTCAAGCCTTCGCCTTC
NRRL3_8020_fw	CAGCAAATGGGTCGCGGATCCGAATTCGAGATCGGAATTCCCATATGTCTCTAGGACGTA
NRRL3_8020_rv	TCGAGTGCGGCCGCAAGCTTGTCGACGGAGCGGAATTCGGATCCTCATGCTTGCTCCGCT
NRRL3_6930_fw	CAGCAAATGGGTCGCGGATCCGAATTCGAGATCGGAATTCCCATATGTCGACCACGTTCA
NRRL3_6930_rv	TCGAGTGCGGCCGCAAGCTTGTCGACGGAGCGGAATTCGGATCCTCATTTCTGCTTGCCG
NRRL3_10849_fw	CAGCAAATGGGTCGCGGATCCGAATTCGAGATCGGAATTCCCATATGGCATTAAACCGT
NRRL3_10849_rv	TCGAGTGCGGCCGCAAGCTTGTCGACGGAGCGGAATTCGGATCCTCAAGCCTTCGCCTTC

## Sheet: Primers for gRNAs
Primer ID	Sequence 5’3’
Primers for gRNAs, rescue cassette and diagnostic PCR
xyrA 5F	GTGATGGGCGGGTTAATCTTCG
xyrA 3R	CGTCGTTTCTTGGGATTGCG
NEST-F_xyrA	CATTTAGCCTCCAATGCCG
NEST-R_xyrA	GATGGAGAAATGTGGTTATCG
xyrA 5R:8020	GTACGTCCTAGAGACATGGTGATTAAGGAGTAACAAGGTCG
xyrA 3F:8020	GAGCGGAGCAAGCATAGACCATTCAGCTATGAGTGTATATG
GxyrA:8020F	CGACCTTGTTACTCCTTAATCACCATGTCTCTAGGACGTACCTTTAAGCT
GxyrA:8020R	CATATACACTCATAGCTGAATGGTCTATGCTTGCTCCGCTCTCAATTTCG
xyrA 5R:10849	GAGCTTGAACGTGGTCGACATGGTGATTAAGGAGTAACAAGGTCG
xyrA 3F:10849	GGACGGCAAGCAGAAATAAACCATTCAGCTATGAGTGTATATG
GxyrA:10849F	CGACCTTGTTACTCCTTAATCACCATGTCGACCACGTTCAAGC
GxyrA:10849R	CATATACACTCATAGCTGAATGGTTTATTTCTGCTTGCCGTCC
xyrA 5R:7282	TGAAGGTACGGTTTAATGCCATGGTGATTAAGGAGTAACAAGGTCG
xyrA 3F:7282	GCTGAAGGCGAAGGCTTAGACCATTCAGCTATGAGTGTATATG
GxyrA:7282F	CGACCTTGTTACTCCTTAATCACCATGGCATTAAACCGTACCTTCAAGCT
GxyrA:7282R	CATATACACTCATAGCTGAATGGTCTAAGCCTTCGCCTTCAGC
xyrA 5R:2854	GTGCGATGGTAAAGACATGGTGATTAAGGAGTAACAAGGTCG
xyrA 3F:2854	GGTTAAGTTTACTGTATAGACCATTCAGCTATGAGTGTATATG
GxyrA:2854F	CGACCTTGTTACTCCTTAATCACCATGTCTTTACCATCGCACTTCA
GxyrA:2854R	CATATACACTCATAGCTGAATGGTCTATACAGTAAACTTAACCTTATTACTGGGGCC
xyrA 5R:6930	CGACGGTCGAAGTCGAACCCATGGTGATTAAGGAGTAACAAGGTCG
xyrA 3F:6930	CAAGATCGGCCGCGTATAAACCATTCAGCTATGAGTGTATATG
GxyrA:6930F	CGACCTTGTTACTCCTTAATCACCATGGGTTCGACTTCGACCG
GxyrA:6930R	CATATACACTCATAGCTGAATGGTTTATACGCGGCCGATCTTG
xyrB 5F	CTCGATTGCCTGGACAGTAGC
xyrB 3R	ACTACACGCACATACTCAGGC
NEST-F_xyrB	ACTGAAGTGATAGACAGCAGCCG
NEST-R_xyrB	TGGCGAATGACTCACCTGGC
xyrB 5R:8020	AAGGTACGTCCTAGAGACATATTATGCGATTGATCGGTGATTC
xyrB 3F:8020	ATTGAGAGCGGAGCAAGCATAGATTATTATCTACGAGACTATG
GxyrB:8020F	GAATCACCGATCAATCGCATAATATGTCTCTAGGACGTACCTTTAAGC
GxyrB:8020R	CATAGTCTCGTAGATAATAATCTATGCTTGCTCCGCTCTCAATTTCG
xyrB 5R:10849	GCTTGAACGTGGTCGACATATTATGCGATTGATCGGTGATTC
xyrB 3F:10849	CGACTTGGACGGCAAGCAGAAATAAATTATTATCTACGAGACTATG
GxyrB:10849F	GAATCACCGATCAATCGCATAATATGTCGACCACGTTCAAGC
GxyrB:10849R	CATAGTCTCGTAGATAATAATTTATTTCTGCTTGCCGTCCAAGTCG
xyrB 5R:7282	AAGGTACGGTTTAATGCCATATTATGCGATTGATCGGTGATTC
xyrB 3F:7282	GTGCTGAAGGCGAAGGCTTAGATTATTATCTACGAGACTATG
GxyrB:7282F	GAATCACCGATCAATCGCATAATATGGCATTAAACCGTACCTTCAAGC
GxyrB:7282R	CATAGTCTCGTAGATAATAATCTAAGCCTTCGCCTTCAGC
xyrB 5R:2854	GTGAAGTGCGATGGTAAAGACATATTATGCGATTGATCGGTGATTC
xyrB 3F:2854	AGGTTAAGTTTACTGTATAGATTATTATCTACGAGACTATG
GxyrB:2854F	GAATCACCGATCAATCGCATAATATGTCTTTACCATCGCACTTCAC
GxyrB:2854R	CATAGTCTCGTAGATAATAATCTATACAGTAAACTTAACCTTATTACTGGGGC
xyrB 5R:6930	GACGGTCGAAGTCGAACCCATATTATGCGATTGATCGGTGATTC
xyrB 3F:6930	CGGACAAGATCGGCCGCGTATAAATTATTATCTACGAGACTATG
GxyrB:6930F	TCACCGATCAATCGCATAATATGGGTTCGACTTCGACCGTC
GxyrB:6930R	ATAGTCTCGTAGATAATAATTTATACGCGGCCGATCTTGTCCG
larA 5F	CTCAAACGAGATGTGAATTGATGG
larA 3R	CACAACTCGGGATGCTTGG
NEST-F_larA	TGGTGGAAAAATATCCGCAGG
NEST-R_larA	GTTGATGTCATGTTGGACGC
larA 5R:8020	GGTACGTCCTAGAGACATTGTGTAAGAGGATGTGGTTCAGG
larA 3F:8020	GAGAGCGGAGCAAGCATAGGTGCTGGTCGCTGGTTACAC
GlarA:8020F	CCTGAACCACATCCTCTTACACAATGTCTCTAGGACGTACCTTTAAG
GlarA:8020R	GTGTAACCAGCGACCAGCACCTATGCTTGCTCCGCTCTCAATTTC
larA 5R:10849	AGCTTGAACGTGGTCGACATTGTGTAAGAGGATGTGGTTCAGG
larA 3F:10849	TGGACGGCAAGCAGAAATAAGTGCTGGTCGCTGGTTACAC
GlarA:10849F	CCTGAACCACATCCTCTTACACAATGTCGACCACGTTCAAGC
GlarA:10849R	GTGTAACCAGCGACCAGCACTTATTTCTGCTTGCCGTCCAAG
larA 5R:7282	GGTACGGTTTAATGCCATTGTGTAAGAGGATGTGGTTCAGG
larA 3F:7282	GCTGAAGGCGAAGGCTTAGGTGCTGGTCGCTGGTTACAC
GlarA:7282F	CCTGAACCACATCCTCTTACACAATGGCATTAAACCGTACCTTCAAGC
GlarA:7282R	GTGTAACCAGCGACCAGCACCTAAGCCTTCGCCTTCAGCAC
larA 5R:2854	AAGTGCGATGGTAAAGACATTGTGTAAGAGGATGTGGTTCAGG
larA 3F:2854	GGTTAAGTTTACTGTATAGGTGCTGGTCGCTGGTTACAC
GlarA:2854F	CCTGAACCACATCCTCTTACACAATGTCTTTACCATCGCACTTCACC
GlarA:2854R	GTGTAACCAGCGACCAGCACCTATACAGTAAACTTAACCTTATTACTGGGGCCTG
larA 5R:6930	ACGGTCGAAGTCGAACCCATTGTGTAAGAGGATGTGGTTCAGG
larA 3F:6930	ACAAGATCGGCCGCGTATAAGTGCTGGTCGCTGGTTACAC
GlarA:6930F	CCTGAACCACATCCTCTTACACAATGGGTTCGACTTCGACCG
GlarA:6930R	GTGTAACCAGCGACCAGCACTTATACGCGGCCGATCTTG
10849_5F (up)	GTCTCACGAGTAAACACATCCA
10849_5R (up)	CGATAGCGAATCCTAGCAGTCGGTGAATGCACCATCATAAAC
10849_3F (down)	ACTGCTAGGATTCGCTATCGGAACAATGCCGTACCACTATCC
10849_3R (down)	TGGTTTGGGAGAAGCCAAAG
10849_nested_5'F	CCAGTCTGGATTGGAGCTTTAG
10849_nested_3'R	GAGTAGTGCCTAGTTTGTTGGG
7282_5F (up)	CTGCTCAAGGATGTGATGGT
7282_5R (up)	CGATAGCGAATCCTAGCAGTGCTTCTATTCTTCGGACAGGAG
7282_3F (down)	ACTGCTAGGATTCGCTATCGGGTTCAACGTCATGAGGAGTAG
7282_3R (down)	TACGGGTGTGGAGAGTAGTG
7282_nested_5'F	GCATTGAGCTGTAGTAGTCACC
7282_nested_3'R	GGCCTCTTTGGTGGTAGTTATC
2854_5F (up)	GGTGTTGAAGTGCAGGATGT
2854_5R (up)	CGATAGCGAATCCTAGCAGTCAAGAGGAAGATAGCAGATGGC
2854_3F (down)	ACTGCTAGGATTCGCTATCGCTGGCAGTGGTAGGCTTTAG
2854_3R (down)	GATGGCTTGCGGGATGAT
2854_nested_5'F	CTGGTCGTTGGGTCCAAATAA
2854_nested_3'R	GCTGATCGACATAGGAACGAAG
VlarA:8020R	CCAGACAACAGGGAATGCG
VlarA:10849R	GCCTTAGAGAAGTTGGAGACG
VlarA:7282R	CAACGGCTAGTAGACACATCG
VlarA:2854R	GTCTGGTTATTGCCGAGCG
VlarA:6930R	GCTTGACAACTCCAGACTCG
VxyrB:8020R	CCGACATACCAAGTACAGATCG
VxyrB:10849R	GGTGTTGTGCATGGAGATGAGC
VxyrB:7282R	CAACGGCTAGTAGACACATCG
VxyrB:2854R	CGGACTTGCGAATACCATTGC
VxyrB:6930R	CCAGCCCCAAGTTCTTCAAGC
VlarA:8020R	CTGTTTCGTTTTGATAGATGGCG
VlarA:10849R	TCTTGATAGCCTTTCCTACG
VlarA:7282R	GTTGCCATACACTGCTGCCG
VlarA:2854R	CTTGCGAATACCATTGCCG
VlarA:6930R	CAATGTGTCTGTATCCAACG
